# Supplementary material for: A Small-Molecule Mitofusin 1 Agonist Enhances Islet Survival Under Hypoxic Conditions In Vitro and Improves Transplantation Outcomes
Source: Biomolecules. 2025 Nov 11;15(11):1585. doi: 10.3390/biom15111585 (PMC12649836; doi:10.3390/biom15111585)
Supplement: Supplementary file 1 [file biomolecules-15-01585-s001.zip]

Archive with 2 entries (2 files):
- biomolecules-3878693-supplementary.pdf
- Western Blotting Original Images.zip
